# Supplementary material for: Bulked Segregant RNA-Seq Reveals Different Gene Expression Patterns and Mutant Genes Associated with the Zigzag Pattern of Tea Plants (Camellia sinensis)
Source: Int J Mol Sci. 2024 Apr 21;25(8):4549. doi: 10.3390/ijms25084549 (PMC11049935; doi:10.3390/ijms25084549)
Supplement: Supplementary file 1 [file ijms-25-04549-s001.zip › Supplementary Materials.xlsx]

## Sheet: Supply Table 1 
The statistics of sequencing and mapping data from BSR-Seq
Sample type	Row data (Gb)	Clean reads (%)	GC (%)	Q30 (%)	Total mapped (%)	Average depth (×)
Upright bulked group	11.62	91.91	44.24	90.73	98.11	2.78
Zigzag bulked group	11.98	92.49	44.33	91.21	98.39	2.98

## Sheet: Supply Table 2 
The informations of 38 genes and their SNPs
Chrom	POS	ED	ED8	Ref	Alt	WQ_genotype	WQ_depth	ZL_genotype	ZL_depth	Mutation_type	Gene	Genotype	GO	KO
Chr1	22046547	1.41421	16	T	C	0|0	15|0	1|1	0|11	synonymous SNV	CSS0022533.1	hom
Chr1	22052687	1.41421	16	A	G	0|0	14|0	1|1	0|26	nonsynonymous SNV	CSS0022533.1	hom
Chr1	22053718	1.41421	16	A	G	0|0	23|0	1|1	0|29	nonsynonymous SNV	CSS0022533.1	hom
Chr1	22053751	1.36859	12.3083	A	C	0|0	26|0	1|1	1|30	nonsynonymous SNV	CSS0022533.1	hom
Chr1	22054110	1.41421	16	C	T	0|0	28|0	1|1	0|22	synonymous SNV	CSS0022533.1	hom
Chr1	216608560	1.41421	16	C	T	0|0	15|0	1|1	0|8	synonymous SNV	CSS0028424.1	hom
Chr2	54056558	1.41421	16	A	G	1|1	0|9	0|0	18|0	nonsynonymous SNV	CSS0013830.1	hom	GO:0005515
Chr2	54056599	1.41421	16	G	T	0|0	9|0	1|1	0|14	nonsynonymous SNV	CSS0013830.1	hom	GO:0005515
Chr2	66613119	1.41421	16	G	A	1|1	0|26	0|0	13|0	nonsynonymous SNV	CSS0000950.1	hom		K10569
Chr2	66613164	1.41421	16	A	T	0|0	23|0	1|1	0|13	nonsynonymous SNV	CSS0000950.1	hom		K10569
Chr2	66613506	1.41421	16	G	A	0|0	41|0	1|1	0|15	nonsynonymous SNV	CSS0000950.1	hom		K10569
Chr2	66613616	1.41421	16	A	G	1|1	0|36	0|0	9|0	synonymous SNV	CSS0000950.1	hom		K10569
Chr2	66613663	1.41421	16	A	G	1|1	0|48	0|0	10|0	nonsynonymous SNV	CSS0000950.1	hom		K10569
Chr2	66613704	1.41421	16	C	T	0|0	58|0	1|1	0|12	nonsynonymous SNV	CSS0000950.1	hom		K10569
Chr2	66613725	1.41421	16	G	A	1|1	0|48	0|0	11|0	nonsynonymous SNV	CSS0000950.1	hom		K10569
Chr2	80770334	1.41421	16	T	C	1|1	0|31	0|0	23|0	nonsynonymous SNV	CSS0043549.1	hom
Chr2	81999158	1.36183	11.8303	C	T	1|1	0|22	0|0	208|8	synonymous SNV	CSS0036645.2	hom	GO:0016491;GO:0055114	K00130
Chr2	116178028	1.34094	10.4537	G	A	1|1	10|183	0|0	165|0	synonymous SNV	CSS0042482.1	hom	GO:0015098;GO:0015689
Chr3	53334505	1.36785	12.2546	G	A	1|1	0|26	0|0	177|6	synonymous SNV	CSS0018724.1	hom	GO:0005524;GO:0016887	K12608
Chr3	79202423	1.41421	16	C	T	0|0	65|0	1|1	0|20	synonymous SNV	CSS0030581.1	hom	GO:0003855;GO:0004764;GO:0055114	K13832
Chr3	81342859	1.41421	16	T	C	1|1	0|11	0|0	15|0	synonymous SNV	CSS0004956.1	hom	GO:0008270
Chr3	81342862	1.41421	16	C	T	0|0	11|0	1|1	0|15	synonymous SNV	CSS0004956.1	hom	GO:0008270
Chr3	81342895	1.41421	16	C	A	0|0	10|0	1|1	0|14	synonymous SNV	CSS0004956.1	hom	GO:0008270
Chr3	81342897	1.41421	16	A	T	1|1	0|10	0|0	14|0	nonsynonymous SNV	CSS0004956.1	hom	GO:0008270
Chr3	81342899	1.41421	16	G	T	0|0	10|0	1|1	0|14	nonsynonymous SNV	CSS0004956.1	hom	GO:0008270
Chr3	85170813	1.41421	16	C	A	1|1	0|94	0|0	8|0	nonsynonymous SNV	CSS0032746.1	hom
Chr3	85170820	1.41421	16	G	C	0|0	90|0	1|1	0|8	nonsynonymous SNV	CSS0032746.1	hom
Chr4	65608277	1.41421	16	C	G	1|1	0|12	0|0	9|0	nonsynonymous SNV	CSS0017801.1	hom	GO:0016020;GO:0022857;GO:0055085
Chr4	189205695	1.36183	11.8303	C	A	0|0	36|0	1|1	1|26	nonsynonymous SNV	CSS0041763.1	hom	GO:0004672;GO:0005524;GO:0006468;GO:0005515
Chr4	191643686	1.34777	10.8877	G	C	1|1	0|65	0|0	142|7	synonymous SNV	CSS0021520.1	hom
Chr5	71242925	1.39823	14.6097	G	T	0|0	43|0	1|1	0|13	synonymous SNV	CSS0032464.1	hom	GO:0004664;GO:0009094	K05359
Chr5	149259856	1.35657	11.4692	A	G	0|0	11|0	1|1	0|28	nonsynonymous SNV	CSS0003478.1	hom
Chr5	149259863	1.41421	16	C	T	0|0	12|0	1|1	0|21	nonsynonymous SNV	CSS0003478.1	hom
Chr5	149259865	1.41421	16	T	A	0|0	12|0	1|1	0|20	nonsynonymous SNV	CSS0003478.1	hom
Chr5	149259868	1.41421	16	A	T	0|0	11|0	1|1	0|20	nonsynonymous SNV	CSS0003478.1	hom
Chr5	149259871	1.41421	16	C	G	0|0	11|0	1|1	0|21	nonsynonymous SNV	CSS0003478.1	hom
Chr5	149259877	1.41421	16	T	C	1|1	0|10	0|0	23|0	nonsynonymous SNV	CSS0003478.1	hom
Chr5	149259890	1.41421	16	C	T	0|0	9|0	1|1	0|22	nonsynonymous SNV	CSS0003478.1	hom
Chr5	149259900	1.41421	16	G	C	0|0	8|0	1|1	0|27	nonsynonymous SNV	CSS0003478.1	hom
Chr5	149259964	1.3481	10.909	C	T	0|0	7|0	1|1	1|30	nonsynonymous SNV	CSS0003478.1	hom
Chr5	149259985	1.33565	10.1282	A	G	0|0	7|0	1|1	2|34	nonsynonymous SNV	CSS0003478.1	hom
Chr7	49873791	1.36371	11.961	G	A	1|1	0|11	0|0	27|1	nonsynonymous SNV	CSS0011482.1	hom	GO:0004672;GO:0005524;GO:0006468;GO:0048544;GO:0030247
Chr7	143704299	1.36183	11.8303	G	A	1|1	1|26	0|0	9|0	synonymous SNV	CSS0024316.1	hom	GO:0004672;GO:0005524;GO:0006468
Chr8	1819765	1.36085	11.7618	C	T	1|1	0|16	0|0	153|6	nonsynonymous SNV	CSS0035696.1	hom
Chr9	52142180	1.41421	16	C	T	1|1	0|8	0|0	9|0	nonsynonymous SNV	CSS0000267.1	hom	GO:0005515	K03246
Chr9	92975603	1.41421	16	C	T	1|1	0|11	0|0	28|0	synonymous SNV	CSS0029998.1	hom
Chr10	6067684	1.41421	16	T	C	0|0	12|0	1|1	0|9	synonymous SNV	CSS0039632.1	hom		K12778
Chr10	6067685	1.41421	16	G	A	0|0	12|0	1|1	0|9	nonsynonymous SNV	CSS0039632.1	hom		K12778
Chr10	6067692	1.41421	16	C	T	0|0	12|0	1|1	0|10	nonsynonymous SNV	CSS0039632.1	hom		K12778
Chr10	6067694	1.41421	16	T	C	0|0	13|0	1|1	0|11	nonsynonymous SNV	CSS0039632.1	hom		K12778
Chr10	70909418	1.41421	16	T	A	1|1	0|8	0|0	8|0	nonsynonymous SNV	CSS0042151.1	hom	GO:0008237;GO:0008270	K08776
Chr10	72088742	1.41421	16	T	C	1|1	0|15	0|0	12|0	nonsynonymous SNV	CSS0027659.1	hom		K01301
Chr10	77440519	1.37136	12.5086	A	G	1|1	0|7	0|0	64|2	synonymous SNV	CSS0009413.1	hom		K19513
Chr10	125612177	1.41421	16	C	T	0|0	11|0	1|1	0|9	nonsynonymous SNV	CSS0047881.1	hom
Chr10	125612219	1.41421	16	G	T	0|0	16|0	1|1	0|11	nonsynonymous SNV	CSS0047881.1	hom
Chr10	125612233	1.41421	16	G	A	0|0	16|0	1|1	0|11	nonsynonymous SNV	CSS0047881.1	hom
Chr10	134137371	1.41421	16	A	C	1|1	0|20	0|0	23|0	nonsynonymous SNV	CSS0021963.1	hom
Chr10	161055410	1.41421	16	A	G	1|1	0|11	0|0	8|0	synonymous SNV	CSS0009605.1	hom	GO:0016192	K20368
Chr11	55558789	1.37136	12.5086	A	G	0|0	32|1	1|1	0|7	nonsynonymous SNV	CSS0044392.1	hom	GO:0008289;GO:0003677	K09338
Chr11	72588494	1.36859	12.3083	G	C	1|1	1|30	0|0	10|0	synonymous SNV	CSS0004336.1	hom	GO:0004672;GO:0006468
Chr11	105116862	1.41421	16	A	C	0|0	28|0	1|1	0|10	synonymous SNV	CSS0010403.1	hom
Chr12	15634176	1.35529	11.3829	C	T	0|0	48|0	1|1	3|69	nonsynonymous SNV	CSS0002328.1	hom
Chr13	92736274	1.35273	11.2119	C	T	1|1	0|9	0|0	44|2	nonsynonymous SNV	CSS0049245.1	hom	GO:0008270	K10144
Chr13	95666300	1.41421	16	C	T	1|1	0|35	0|0	9|0	nonsynonymous SNV	CSS0017477.1	hom	GO:0004553;GO:0005975	K01188
Chr13	95666322	1.41421	16	A	G	1|1	0|26	0|0	8|0	synonymous SNV	CSS0017477.1	hom	GO:0004553;GO:0005975	K01188
Chr14	34685169	1.36707	12.1993	C	T	1|1	0|9	0|0	87|3	synonymous SNV	CSS0031966.1	hom		K19525
Chr14	84610164	1.36371	11.961	G	C	1|1	0|14	0|0	27|1	nonsynonymous SNV	CSS0007661.1	hom	GO:0015079;GO:0016020;GO:0071805	K03549
Chr15	18293007	1.41421	16	C	A	1|1	0|83	0|0	21|0	nonsynonymous SNV	CSS0032383.1	hom	GO:0016779;GO:0004652;GO:0043631;GO:0003723	K14376
Chr15	102729882	1.41421	16	A	G	0|0	20|0	1|1	0|10	nonsynonymous SNV	CSS0035137.1	hom	GO:0009058;GO:0016844

## Sheet: Supply Table 3 
Primers for CsGADPH and the 12 DEGs
Gene ID	F-Primer sequence (5'-3')	R-Primer sequence (5'-3')
CsGADPH	TTGGCATCGTTGAGGGTCT	CAGTGGGAACACGGAAAGC
CSS0038085	AAGGAAGTTGGTGGGTGGAA	GCAGCTTTCAAAGTGTTGGC
CSS0050111	CACCAAGAAGTTGGCCACAA	GAACTGGCCTTCATCAGCAG
CSS0001387	TCGTGGTCTTGACCTCACAA	TCAGGAACTGATTCGGGCTT
CSS0019982	TGTTGCGTCATGTGATGCTT	GCGCAACAATGCCATCTCTA
CSS0005999	ATCTTGGTAAACGCGTGGTG	GCCTCCTCTTCCAAGAACCT
CSS0001442	ATCCGGTATTGGTGCTTGGA	GGACCAAGTTGGCGTAAGTC
CSS0034802	TCAGTGTTGCATTCCCAACC	GGCACCAACCAACATCACAT
CSS0029111	CCACTTTGCTTTGCTCACCT	AGTAAAGAAGCAGCCATGCG
CSS0010510	AGTGGGTGTTGGGACCTATG	CCTCAGCAAGGTTCTCTCCA
CSS0031905	AGCAGTGATTGGGTGATGGA	TTGCTGCTGACTGAGGAAGA
CSS0019760	TGTTGCGTCATGTGATGCTT	GCGCAACAATGCCATCTCTA
CSS0022348	CGGCTTGGCTTCTATGGTTC	GCCTTGCATAACTTCAGCGA
